# Supplementary material for: PPAR-γ regulates the effector function of human T helper 9 cells by promoting glycolysis
Source: Nat Commun. 2023 Apr 29;14:2471. doi: 10.1038/s41467-023-38233-x (PMC10148883; doi:10.1038/s41467-023-38233-x)
Supplement: Supplementary file 4 — Source data file [file 41467_2023_38233_MOESM4_ESM.xlsx]

## Sheet: Fig 1c
	IL-9 d7 x10											IL-5 d7 x10											PPARG d7 x100											IL9R d7 x1000
	TH1	TH2	TH9	iTREG								TH1	TH2	TH9	iTREG								TH1	TH2	TH9	iTREG								TH1	TH2	TH9	iTREG
	0	0	23.1	0								0	0.4	9.5	0.4								0.21	0.87	7.13	0.21								0.07	0.896	2.654	0.315
	0	0	14.1	0.1								0	1.1	9.4	0								0.1	0.62	5.16	0.28								0.14	1.471	2.215	0.465
	0	0.1	4	0.5								0.2	0	7	0								0.32	0.31	2.22	0.26								0.034	1.127	1.714	0.23
	Table Analyzed	IL9 d7 only x10										Table Analyzed	IL5 d7 only x10										Table Analyzed	PPARG d7 only x100										Table Analyzed	IL9R d7 only x1000
	Data sets analyzed	A-D										Data sets analyzed	A-D										Data sets analyzed	A-D										Data sets analyzed	A-D
	ANOVA summary											ANOVA summary											ANOVA summary											ANOVA summary
	F	6.123										F	89.12										F	9.789										F	33.85
	P value	0.0181										P value	<0.0001										P value	0.0047										P value	<0.0001
	P value summary	*										P value summary	****										P value summary	**										P value summary	****
	Significant diff. among means (P < 0.05)?	Yes										Significant diff. among means (P < 0.05)?	Yes										Significant diff. among means (P < 0.05)?	Yes										Significant diff. among means (P < 0.05)?	Yes
	R squared	0.6966										R squared	0.9709										R squared	0.7859										R squared	0.927
	Brown-Forsythe test											Brown-Forsythe test											Brown-Forsythe test											Brown-Forsythe test
	F (DFn, DFd)	3.874 (3, 8)										F (DFn, DFd)	0.7104 (3, 8)										F (DFn, DFd)	3.160 (3, 8)										F (DFn, DFd)	1.661 (3, 8)
	P value	0.0557										P value	0.5725										P value	0.0858										P value	0.2514
	P value summary	ns										P value summary	ns										P value summary	ns										P value summary	ns
	Are SDs significantly different (P < 0.05)?	No										Are SDs significantly different (P < 0.05)?	No										Are SDs significantly different (P < 0.05)?	No										Are SDs significantly different (P < 0.05)?	No
	Bartlett's test											Bartlett's test											Bartlett's test											Bartlett's test
	Bartlett's statistic (corrected)											Bartlett's statistic (corrected)											Bartlett's statistic (corrected)											Bartlett's statistic (corrected)
	P value											P value											P value											P value
	P value summary											P value summary											P value summary											P value summary
	Are SDs significantly different (P < 0.05)?											Are SDs significantly different (P < 0.05)?											Are SDs significantly different (P < 0.05)?											Are SDs significantly different (P < 0.05)?
	ANOVA table	SS	DF	MS	F (DFn, DFd)	P value						ANOVA table	SS	DF	MS	F (DFn, DFd)	P value						ANOVA table	SS	DF	MS	F (DFn, DFd)	P value						ANOVA table	SS	DF	MS	F (DFn, DFd)	P value
	Treatment (between columns)	419.6	3	139.9	F (3, 8) = 6.123	P=0.0181						Treatment (between columns)	159.1	3	53.03	F (3, 8) = 89.12	P<0.0001						Treatment (between columns)	45.5	3	15.17	F (3, 8) = 9.789	P=0.0047						Treatment (between columns)	8.175	3	2.725	F (3, 8) = 33.85	P<0.0001
	Residual (within columns)	182.8	8	22.84								Residual (within columns)	4.76	8	0.595								Residual (within columns)	12.4	8	1.549								Residual (within columns)	0.644	8	0.0805
	Total	602.4	11									Total	163.8	11									Total	57.9	11									Total	8.819	11
	Data summary											Data summary											Data summary											Data summary
	Number of treatments (columns)	4										Number of treatments (columns)	4										Number of treatments (columns)	4										Number of treatments (columns)	4
	Number of values (total)	12										Number of values (total)	12										Number of values (total)	12										Number of values (total)	12
	Number of families	1										Number of families	1										Number of families	1										Number of families	1
	Number of comparisons per family	3										Number of comparisons per family	3										Number of comparisons per family	3										Number of comparisons per family	3
	Alpha	0.05										Alpha	0.05										Alpha	0.05										Alpha	0.05
	Dunnett's multiple comparisons test	Mean Diff.	95.00% CI of diff.	Below threshold?	Summary	Adjusted P Value	C-?					Dunnett's multiple comparisons test	Mean Diff.	95.00% CI of diff.	Below threshold?	Summary	Adjusted P Value	C-?					Dunnett's multiple comparisons test	Mean Diff.	95.00% CI of diff.	Below threshold?	Summary	Adjusted P Value	C-?					Dunnett's multiple comparisons test	Mean Diff.	95.00% CI of diff.	Below threshold?	Summary	Adjusted P Value	C-?
	TH9 vs. TH1	13.73	2.495 to 24.97	Yes	*	0.0197	A	TH1				TH9 vs. TH1	8.567	6.753 to 10.38	Yes	****	<0.0001	A	TH1				TH9 vs. TH1	4.627	1.700 to 7.553	Yes	**	0.0048	A	TH1				TH9 vs. TH1	2.113	1.446 to 2.780	Yes	****	<0.0001	A	TH1
	TH9 vs. TH2	13.7	2.462 to 24.94	Yes	*	0.0199	B	TH2				TH9 vs. TH2	8.133	6.320 to 9.947	Yes	****	<0.0001	B	TH2				TH9 vs. TH2	4.237	1.310 to 7.163	Yes	**	0.008	B	TH2				TH9 vs. TH2	1.03	0.3625 to 1.697	Yes	**	0.0055	B	TH2
	TH9 vs. iTREG	13.53	2.295 to 24.77	Yes	*	0.0212	D	iTREG				TH9 vs. iTREG	8.5	6.686 to 10.31	Yes	****	<0.0001	D	iTREG				TH9 vs. iTREG	4.587	1.660 to 7.513	Yes	**	0.0051	D	iTREG				TH9 vs. iTREG	1.858	1.191 to 2.525	Yes	***	0.0001	D	iTREG
	Test details	Mean 1	Mean 2	Mean Diff.	SE of diff.	n1	n2	q	DF			Test details	Mean 1	Mean 2	Mean Diff.	SE of diff.	n1	n2	q	DF			Test details	Mean 1	Mean 2	Mean Diff.	SE of diff.	n1	n2	q	DF			Test details	Mean 1	Mean 2	Mean Diff.	SE of diff.	n1	n2	q	DF
	TH9 vs. TH1	13.73	0	13.73	3.902	3	3	3.519	8			TH9 vs. TH1	8.633	0.06667	8.567	0.6298	3	3	13.6	8			TH9 vs. TH1	4.837	0.21	4.627	1.016	3	3	4.552	8			TH9 vs. TH1	2.194	0.08133	2.113	0.2317	3	3	9.121	8
	TH9 vs. TH2	13.73	0.03333	13.7	3.902	3	3	3.511	8			TH9 vs. TH2	8.633	0.5	8.133	0.6298	3	3	12.91	8			TH9 vs. TH2	4.837	0.6	4.237	1.016	3	3	4.169	8			TH9 vs. TH2	2.194	1.165	1.03	0.2317	3	3	4.445	8
	TH9 vs. iTREG	13.73	0.2	13.53	3.902	3	3	3.468	8			TH9 vs. iTREG	8.633	0.1333	8.5	0.6298	3	3	13.5	8			TH9 vs. iTREG	4.837	0.25	4.587	1.016	3	3	4.513	8			TH9 vs. iTREG	2.194	0.3367	1.858	0.2317	3	3	8.019	8

## Sheet: Fig 1d
								Antibody	Clone	Conjugation	Company	Dilution
								Rabbit anti-human PPAR-γ, mAb	C26H12	unconjugated	Cell Signaling (2435)	1:500
								Rabbit anti-human Histone H2B, pAb		unconjugated	Sigma (SAB4502231)	1:1000
								Goat anti-rabbit IgG, pAb		HRP	Fisher scientific (31462)	1:5000
	Sample	Clone
	1	x
	2 Marker	Marker
	3	Empty
	4	x
	5	x
	6	Empty
	7	x
	8	nTh1 d20
	9	nTh2 d20
	10	nTh9 d20

## Sheet: Fig 1e
							Antibody	Clone	Conjugation	Company	Dilution
							rabbit anti-human PPAR-γ, mAb	C26H12	unconjugated	Cell Signaling (2435)	1:500
							rabbit anti-human Histone H2B, pAb		unconjugated	Sigma (SAB4502231)	1:1000
							goat anti-rabbit IgG, pAb		HRP	Fisher scientific (31462)	1:5000
								Sample	Clone
								1 Marker
								2	Th9 C4
								3	Th2 C8
								4	Th9 C1
								5	Th9 C2
								6	Th2 C7
								7	Th9 C3
								8	Th2 C6
								9	Th9 C5
								10	x
								11	x
								12	x
								13	x
								14	x
								15	x
								16 Marker
								17	Th9 C1
								18	Th9 C2
								19	Th9 C3
								20	Th2 C6
								21	Th2 C7
								22	x
								23	x
								24	Th9 C42
								25	Th9 C76
								26	x

## Sheet: Fig 1f
	PPARG
	TH2	TH9
	1.11	5.48
	0.7	11.47
	1	6.88
	1.17978	20.31
	7.10251	5.39
		25.569
		12.9044
		13.7848
		21.4225
		10.9604
	Column B	TH9
	vs.	vs.
	Column A	TH2
	Unpaired t test
	P value	0.0047
	P value summary	**
	Significantly different (P < 0.05)?	Yes
	One- or two-tailed P value?	Two-tailed
	t, df	t=3.402, df=13
	How big is the difference?
	Mean of column A	2.218
	Mean of column B	13.42
	Difference between means (B - A) ± SEM	11.20 ± 3.292
	95% confidence interval	4.087 to 18.31
	R squared (eta squared)	0.4709
	F test to compare variances
	F, DFn, Dfd	6.524, 9, 4
	P value	0.0866
	P value summary	ns
	Significantly different (P < 0.05)?	No
	Data analyzed
	Sample size, column A	5
	Sample size, column B	10

## Sheet: Fig 1g
	Heatmap
		NL-24h	NL-48h	NL-120h
	IL13	1.7	2.8	1.7
	IL5	1.3	2.4	1.7
	IL9	0.6	1.3	0.7
	IL9R	0.8	1	1.5
	CCR4	1.2	1.9	2
	CCL17	2.1	2.2	1.5
	CCL22	1.5	1.8	2
	CCR8	0.1	1	1.4
	CCL1	0.9	1.3	0.5
	CCL18	0.5	1.9	3.3

## Sheet: Fig 1h
	IL-13 vs IL-9												IL-5 vs IL-9												INF-y vs IL-9
	IL9 (cts)	Non-les	24h	48h	120h								IL9 (cts)	Non-les	24h	48h	120h								IL9 (cts)	Non-les	24h	48h	120h
	0	0.1											0	0.1											0	0.3
	0	0.05											0	0.3											0	0.3
	0	0.08											0	0											0	0
	0	0.19											0	0											0	0.2
	0	0.06											0	0											0	0
	0	0.02											0	0											0	0
	3		0.81										3		1.5										3		2.2
	22		2.13										22		1.8										22		15.6
	82		3.05										82		2.7										82		5.2
	0		0										0		0										0		0
	0		0.14										0		0										0		0.9
	0		0.06										0		0.6										0		0
	134			3.34									134			14.9									134			13.9
	45			2.09									45			3.6									45			12.2
	54			3.54									54			2.4									54			3.2
	197			11.33									197			5.6									197			1
	6			0.12									6			0.4									6			0.9
	3			0.55									3			0.8									3			3.2
	4				0.87								4				1.7								4				1
	19				1.62								19				5.7								19				3.4
	6				0.17								6				0								6				17.2
	0				0.91								0				0								0				0
	19				0.6								19				1.4								19				2
	91				1.05								91				3.5								91				0.9
		IL31 (cts)												IL5 (cts)												IFNG (cts)
	Best-fit values												Best-fit values												Best-fit values
	Slope	4.225											Slope	0.4755											Slope	0.2528
	Y-intercept	16.42											Y-intercept	6.011											Y-intercept	27.62
	X-intercept	-3.886											X-intercept	-12.64											X-intercept	-109.2
	1/slope	0.2367											1/slope	2.103											1/slope	3.956
	Std. Error												Std. Error												Std. Error
	Slope	0.4633											Slope	0.09309											Slope	0.2205
	Y-intercept	26.41											Y-intercept	5.307											Y-intercept	12.57
	95% Confidence Intervals												95% Confidence Intervals												95% Confidence Intervals
	Slope	3.264 to 5.186											Slope	0.2825 to 0.6686											Slope	-0.2044 to 0.7100
	Y-intercept	-38.36 to 71.20											Y-intercept	-4.996 to 17.02											Y-intercept	1.549 to 53.69
	X-intercept	-19.56 to 8.250											X-intercept	-50.46 to 8.922											X-intercept	-infinity to -3.155
	Goodness of Fit												Goodness of Fit												Goodness of Fit
	R squared	0.7908											R squared	0.5426											R squared	0.0564
	Sy.x	112											Sy.x	22.51											Sy.x	53.31
	Is slope significantly non-zero?												Is slope significantly non-zero?												Is slope significantly non-zero?
	F	83.17											F	26.1											F	1.315
	DFn, DFd	1, 22											DFn, DFd	1, 22											DFn, DFd	1, 22
	P value	<0.0001											P value	<0.0001											P value	0.2638
	Deviation from zero?	Significant											Deviation from zero?	Significant											Deviation from zero?	Not Significant
	Equation	Y = 4.225*X + 16.42											Equation	Y = 0.4755*X + 6.011											Equation	Y = 0.2528*X + 27.62
	Data												Data												Data
	Number of X values	24											Number of X values	24											Number of X values	24
	Maximum number of Y replicates	1											Maximum number of Y replicates	1											Maximum number of Y replicates	1
	Total number of values	24											Total number of values	24											Total number of values	24
	Number of missing values	0											Number of missing values	0											Number of missing values	0

## Sheet: Fig 2b
	Heatmap
		DMSO	DMSO	DMSO	GW	GW	GW
	HK1	0	0.2	0.3	0	-0.2	-0.3
	GPI	0.2	0.2	0.2	-0.2	-0.2	-0.2
	PFKL	0.2	0.4	0.1	-0.2	-0.4	-0.1
	ALDOA	0.2	0.2	0.2	-0.2	-0.2	-0.2
	ALDOC	0.5	0.7	0.5	-0.5	-0.7	-0.5
	GAPDH	0.2	0.2	0.1	-0.2	-0.2	-0.1
	PGK1	0.2	0.1	0.2	-0.2	-0.1	-0.2
	PGAM1	0.2	0.3	0.1	-0.2	-0.3	-0.1
	ENO1	0.2	0.2	0.2	-0.2	-0.2	-0.2
	ENO2	0.2	0.2	0.2	-0.2	-0.2	-0.2
	PCK2	0.1	0.3	0.2	-0.1	-0.3	-0.2
	LDHA	0.1	0.2	0.5	-0.1	-0.2	-0.5
gene_id	symbol	description		nMean.DMSO	nMean.GW	lg2FC	padj		S1_12h_D.norm	S1_12h_GW.norm	S2_12h_D.norm	S2_12h_GW.norm	S3_12h_D.norm	S3_12h_GW.norm
ENSG00000156515	HK1	hexokinase 1		11000.3	8867.77	-0.303244	0.0214498		10043.9	9440.62	12312.5	9692	10644.4	7470.68
ENSG00000105220	GPI	glucose-6-phosphate isomerase		10996.6	8168.44	-0.415128	0.000124189		11276.4	8358.42	11775.5	8535.46	9937.83	7611.43
ENSG00000141959	PFKL	phosphofructokinase, liver type		6228.24	4345.32	-0.478608	0.000729684		5791.31	4464.72	7631.18	4209.96	5262.22	4361.29
ENSG00000149925	ALDOA	aldolase, fructose-bisphosphate A		27419.7	21220.4	-0.357254	0.00143255		27839.8	22548.8	29579.7	21090.2	24839.7	20022.3
ENSG00000109107	ALDOC	aldolase, fructose-bisphosphate C		897.261	410.611	-1.03623	2.7292e-10		1211.93	605.506	975.344	356.719	504.507	269.607
ENSG00000111640	GAPDH	glyceraldehyde-3-phosphate dehydrogenase		92334	71423.4	-0.351711	0.00152202		99026.8	77376	104341	75365.4	73634.3	61528.8
ENSG00000102144	PGK1	phosphoglycerate kinase 1		38368.6	30410.5	-0.330512	0.00333047		35068.1	27156.5	40705.6	34839.6	39332.1	29235.5
ENSG00000171314	PGAM1	phosphoglycerate mutase 1		15512.7	11067.8	-0.450514	0.000256546		17169.4	12168.9	17874.1	11301.7	11494.6	9732.6
ENSG00000074800	ENO1	enolase 1		86858.5	64896.2	-0.409864	7.18452e-05		89409.3	66418	85048.8	62547	86117.4	65723.6
ENSG00000111674	ENO2	enolase 2		4296.95	3206.45	-0.402208	0.000617466		5420.15	3887.61	4256.77	3275.54	3213.94	2456.2
ENSG00000100889	PCK2	phosphoenolpyruvate carboxykinase 2, mitochondrial		2494.43	1903.82	-0.387299	0.00528164		2162	1840.86	1967.99	1285.54	3353.3	2585.05
ENSG00000134333	LDHA	lactate dehydrogenase A		55291	37442.4	-0.554739	5.77375e-05		51927	42444.2	58670.6	41589.2	55275.4	28293.8

## Sheet: Fig 2c
		Glycolytic Capacity Resting										Glycolytic Capacity aCD3/2/28
		TH1	TH2	TH9								TH1	TH2	TH9
		1.709	3.108	4.621								3.013	1.887	7.624
		1.27	2.67	3.571								4.143	3.435	9.229
		1.476	4.056	2.65								5.879	5.01	9.83
		1.055	3.047	2.03								2.401	1.908	4.189
		Data sets analyzed	D-F									Data sets analyzed	A-C
		ANOVA summary										ANOVA summary
		F	6.798									F	7.971
		P value	0.0159									P value	0.0102
		P value summary	*									P value summary	*
		Significant diff. among means (P < 0.05)?	Yes									Significant diff. among means (P < 0.05)?	Yes
		R squared	0.6017									R squared	0.6392
		Brown-Forsythe test										Brown-Forsythe test
		F (DFn, DFd)	0.4302 (2, 9)									F (DFn, DFd)	3.028 (2, 9)
		P value	0.6631									P value	0.0987
		P value summary	ns									P value summary	ns
		Are SDs significantly different (P < 0.05)?	No									Are SDs significantly different (P < 0.05)?	No
		Bartlett's test										Bartlett's test
		Bartlett's statistic (corrected)	1.006									Bartlett's statistic (corrected)	4.332
		P value	0.6048									P value	0.1146
		P value summary	ns									P value summary	ns
		Are SDs significantly different (P < 0.05)?	No									Are SDs significantly different (P < 0.05)?	No
		ANOVA table	SS	DF	MS	F (DFn, DFd)	P value					ANOVA table	SS	DF	MS	F (DFn, DFd)	P value
		Treatment (between columns)	49.64	2	24.82	F (2, 9) = 6.798	P=0.0159					Treatment (between columns)	9.044	2	4.522	F (2, 9) = 7.971	P=0.0102
		Residual (within columns)	32.86	9	3.651							Residual (within columns)	5.106	9	0.5673
		Total	82.49	11								Total	14.15	11
		Data summary										Data summary
		Number of treatments (columns)	3									Number of treatments (columns)	3
		Number of values (total)	12									Number of values (total)	12
		Number of families	1									Number of families	1
		Number of comparisons per family	3									Number of comparisons per family	3
		Alpha	0.05									Alpha	0.05
		Tukey's multiple comparisons test	Mean Diff.	95.00% CI of diff.	Below threshold?	Summary	Adjusted P Value					Tukey's multiple comparisons test	Mean Diff.	95.00% CI of diff.	Below threshold?	Summary	Adjusted P Value
		TH1 vs. TH2	0.799	-2.973 to 4.571	No	ns	0.8281	D-E				TH1 vs. TH2	-1.843	-3.330 to -0.3557	Yes	*	0.0177	A-B
		TH1 vs. TH9	-3.859	-7.631 to -0.08692	Yes	*	0.0452	D-F				TH1 vs. TH9	-1.841	-3.328 to -0.3535	Yes	*	0.0179	A-C
		TH2 vs. TH9	-4.658	-8.430 to -0.8859	Yes	*	0.0181	E-F				TH2 vs. TH9	0.00225	-1.485 to 1.489	No	ns	>0.9999	B-C
		Test details	Mean 1	Mean 2	Mean Diff.	SE of diff.	n1	n2	q	DF		Test details	Mean 1	Mean 2	Mean Diff.	SE of diff.	n1	n2	q	DF
		TH1 vs. TH2	3.859	3.06	0.799	1.351	4	4	0.8364	9		TH1 vs. TH2	1.378	3.22	-1.843	0.5326	4	4	4.893	9
		TH1 vs. TH9	3.859	7.718	-3.859	1.351	4	4	4.039	9		TH1 vs. TH9	1.378	3.218	-1.841	0.5326	4	4	4.887	9
		TH2 vs. TH9	3.06	7.718	-4.658	1.351	4	4	4.876	9		TH2 vs. TH9	3.22	3.218	0.00225	0.5326	4	4	0.005974	9

## Sheet: Fig 2d
						ECAR
	Time (minutes)	Th9 10mM Glu				Time (minutes)	Th9 10mM Glu - GW9662				Time (minutes)	Th9 0.5mM Glu - DMSO				Time (minutes)	Th9 0.5mM Glu - GW9662
	1.33228	29.98	20.7331	18.1669		1.33228	26.652	10.841	15.086		1.33228	26.863	20.1245	19.806		1.33228	25.5532	11.6499	15.5799
	14.5567	27.26	18.7321	16.2202		14.5567	22.192	10.431	14.126		14.5567	25.0219	18.6536	18.2111		14.5567	23.8168	11.0904	14.362
	27.6523	26.88	18.7152	16.5979		27.6523	22.205	10.657	14.207		27.6523	24.2685	18.7897	18.583		27.6523	23.5049	11.6281	14.5413
	40.8751	62.09	32.031	27.4721		40.8751	51.514	25.403	28.283		40.8751	43.4297	23.2724	23.1308		40.8751	41.0986	17.6533	21.025
	54.0523	70.69	35.2413	30.6322		54.0523	59.686	27.395	31.755		54.0523	44.8378	22.8359	23.2216		54.0523	42.6	16.3022	21.432
	67.1413	72.9	36.21	31.129		67.1413	61.759	26.986	32.622		67.1413	45.8475	23.3028	23.4273		67.1413	43.3115	16.5736	21.5243
	80.2436	72.1	34.507	29.6124		80.2436	61.182	24.337	31.8		80.2436	46.0276	23.4088	23.1474		80.2436	43.5679	16.3142	21.171
	93.6895	89.07	47.2885	37.4669		93.6895	72.625	30.65	38.568		93.6895	55.8606	31.0315	28.9092		93.6895	51.3971	23.387	27.2958
	106.992	104.37	60.7334	48.6745		106.992	86.976	38.29	46.239		106.992	64.9884	40.189	38.0485		106.992	58.9937	29.2098	35.5716
	120.21	116.03	74.5763	60.2159		120.21	96.572	47.943	53.217		120.21	68.8588	45.2337	44.6878		120.21	62.3732	32.458	39.5472
	133.497	121.48	85.768	71.3952		133.497	102.079	54.73	58.848		133.497	71.2332	48.5766	48.9542		133.497	64.2045	33.7823	41.6592
	146.736	123.72	92.0842	79.4483		146.736	105.229	58.113	62.655		146.736	72.2835	51.1624	52.0654		146.736	65.6577	35.1906	42.7918
	159.921	124.43	94.9792	84.1845		159.921	106.978	59.732	65.14		159.921	73.2445	52.2907	53.9034		159.921	66.3737	35.4689	43.8504
	173.156	123.37	95.4912	86.5513		173.156	107.679	60.481	66.954		173.156	73.5701	52.4968	54.4737		173.156	66.9762	35.6588	44.2446
	186.469	121.09	95.1679	87.4895		186.469	107.323	60.804	68.102		186.469	72.8981	52.6232	54.5146		186.469	66.6477	35.1547	44.2106
	199.765	117.77	94.2434	87.1401		199.765	106.035	60.598	68.703		199.765	71.9217	53.3217	54.3654		199.765	66.2468	35.0577	44.1618
	213.009	114.57	95.9531	87.4945		213.009	104.474	60.079	69.271		213.009	71.2522	55.3262	54.7913		213.009	65.6839	34.8767	44.226
	226.388	142.85	152.007	142.242		226.388	144.86	99.462	118.883		226.388	89.9026	48.2687	61.2424		226.388	89.1736	58.0712	73.2092
	239.686	133.29	148.018	134.915		239.686	135.044	93.111	114.12		239.686	86.707	45.2487	55.1065		239.686	86.9082	54.1619	67.8295
	253.004	128.03	145.341	135.126		253.004	129.539	90.376	111.952		253.004	83.0484	44.5638	52.8908		253.004	83.5433	52.7623	66.2273
	266.433	123.56	142.306	131.438		266.433	125.996	87.593	109.555		266.433	79.8093	44.3582	51.2202		266.433	80.6796	51.4328	64.5766
	279.911	22.74	10.3473	12.4311		279.911	16.916	9.219	11.636		279.911	12.2564	5.65859	5.63269		279.911	13.4558	7.13159	7.29835
	292.977	21.23	11.4761	14.2649		292.977	18.029	9.917	11.618		292.977	10.0288	5.69968	5.62352		292.977	10.3222	6.1854	6.51238

## Sheet: Fig 2e
	Glycolytic Capacity
	DMSO	GW9662	DMSO	GW9662
	0.545191	0.475928	1	0.820238
	0.557936	0.389621	1	0.647937
	0.572268	0.395822	1	0.660229
	0.449711	0.371206	1	0.696058
	0.393372	0.367148	1	0.680887
	Data sets analyzed	A-D
	ANOVA summary
	F	108.5
	P value	<0.0001
	P value summary	****
	Significant diff. among means (P < 0.05)?	Yes
	R squared	0.9531
	Brown-Forsythe test
	F (DFn, DFd)	1.410 (3, 16)
	P value	0.2763
	P value summary	ns
	Are SDs significantly different (P < 0.05)?	No
	Bartlett's test
	Bartlett's statistic (corrected)
	P value
	P value summary
	Are SDs significantly different (P < 0.05)?
	ANOVA table	SS	DF	MS	F (DFn, DFd)	P value
	Treatment (between columns)	1.045	3	0.3484	F (3, 16) = 108.5	P<0.0001
	Residual (within columns)	0.05137	16	0.003211
	Total	1.097	19
	Data summary
	Number of treatments (columns)	4
	Number of values (total)	20
	Number of families	1
	Number of comparisons per family	3
	Alpha	0.05
	Šídák's multiple comparisons test	Mean Diff.	95.00% CI of diff.	Below threshold?	Summary	Adjusted P Value
	DMSO vs. GW9662	0.1038	0.008252 to 0.1992	Yes	*	0.0313	A-B
	DMSO vs. DMSO	-0.4963	-0.5918 to -0.4008	Yes	****	<0.0001	A-C
	DMSO vs. GW9662	0.2989	0.2034 to 0.3944	Yes	****	<0.0001	C-D
	Test details	Mean 1	Mean 2	Mean Diff.	SE of diff.	n1	n2	t	DF
	DMSO vs. GW9662	0.5037	0.3999	0.1038	0.03584	5	5	2.895	16
	DMSO vs. DMSO	0.5037	1	-0.4963	0.03584	5	5	13.85	16
	DMSO vs. GW9662	1	0.7011	0.2989	0.03584	5	5	8.341	16

[truncated: 63 more sheets: Fig 2f, Fig 2g, Fig 2h, Fig 2i, Fig 3a, Fig 3b, Fig 3c, Fig 3d, Fig 3e, Fig 4a, Fig 4c, Fig 4e, Fig 4f, Fig 4g, Fig 4h, Fig 5a, Fig 5b, Fig 5d, Fig 5e, Fig 5f  …]
